# Supplementary material for: Investigating the Potential Involvement of Glutathione S-Transferases in Defence Against Powdery Scab in Potato
Source: J Fungi (Basel). 2025 Sep 4;11(9):654. doi: 10.3390/jof11090654 (PMC12471021; doi:10.3390/jof11090654)
Supplement: Supplementary file 1 [file jof-11-00654-s001.zip]

Archive with 1 entries (1 files):
- jof-3824078-supplementary.xlsx
