# Supplementary material for: Investigating the Potential Involvement of Glutathione S-Transferases in Defence Against Powdery Scab in Potato
Source: J Fungi (Basel). 2025 Sep 4;11(9):654. doi: 10.3390/jof11090654 (PMC12471021; doi:10.3390/jof11090654)
Supplement: Supplementary file 1 [file jof-11-00654-s001.zip › jof-3824078-supplementary.xlsx]

## Sheet: Total identified
Protein Id
M0ZQ32
M0ZNL5
M0ZNL3
M0ZPG9
M1B672
M1AYT0
M1AT04
M1CVI5
M1ARE1
M1A1R9
P32111
M1BA75
M0ZQ31
M1DPR5
M1A1R8
M1ACT3
M1AT05
M0ZQ22
M1D2J4
M1AD00
M1ACZ9
M0ZQ21
M1AD88
M1BWS6
M1C2D9
M0ZQ23
M1AGF6
M1BRJ3
M1CN56
M1BRM9
M1BQ32
M1C2E0
M1D2J1
M0ZQ34
M1BQ35
M1B669
M0ZZA9
M0ZQ39
M0ZQ15
M1D2J2
M0ZQ35
M0ZQ38
M0ZNL8
M0ZQ14
M0ZQ20
M0ZQ18
M0ZQ33
M0ZQ36
M0ZR38
M1DLU0
M1ARK1
M1CD78
M0ZQ26
M0ZQ27
M0ZNK7
M0ZNK8
M1CT25
M1CT26
M1CN57
M1B668
M1D2J3
M1B670
M1BS35
M1ANN8
M1B647
M1BK24
M0ZQ24
M1CB11
M0ZQ16
M0ZQ25
M1CVI6
M1AYT3
M1BQV8
M1BZQ0
M1AUK1
M1AU14
M1DTI8
M1AT03
M1C2D8

## Sheet: Indentified in transcriptome
Protein Id
M1BA75
M0ZQ31
M1DPR5
M1A1R8
M1ACT3
M1AT05
M0ZQ22
M1D2J4
M1AD00
M1ACZ9
M0ZQ21
M1AD88
M1BWS6
M1C2D9
M0ZQ23
M1AGF6
M1BRJ3
M1CN56
M1BRM9
M1BQ32
M1C2E0
M1D2J1
M0ZQ34
M1BQ35
M1B669
M0ZZA9
M0ZQ39
M0ZQ15
M1D2J2
M0ZQ35
M0ZQ38
M0ZNL8
M0ZQ14
M0ZQ20
M0ZQ18
M0ZQ33
M0ZQ36
M0ZR38
M1DLU0
M1ARK1
M1CD78
M0ZQ26
M0ZQ27
M0ZNK7
M0ZNK8
M1CT25
M1CT26
M1CN57
M1B668
M1D2J3
M1B670
M1BS35
M1ANN8
M1B647
M1BK24
M0ZQ24
M1CB11
M0ZQ16
M0ZQ25
M1CVI6
M1AYT3
M1BQV8
M1BZQ0
M1AUK1
M1AU14
M1DTI8
M1AT03
M1C2D8

## Sheet: Identified in proteome
Protein Id
M1AUK1
M1DTI8
M0ZQ32
M1BRJ3
M1C2D9
M0ZQ14
M0ZNL8
M1AGF6
M0ZQ33
M0ZQ39
M1C2E0
M0ZQ38
M0ZNL5
M1AD88
M0ZNL3
M1BWS6
M0ZQ18
M1D2J2
M1D2J1
M0ZQ15
M1DLU0
M1ARK1
M0ZPG9
M0ZQ26
M0ZNK8
M1CT25
M1CN57
M1D2J3
M1B672
M1B668
M1AYT0
M1BK24
M1AT04
M1CVI5
M1ANN8
M1B647
M0ZQ24
M1ARE1
M0ZQ25
M1A1R9
P32111

## Sheet: Identified in both
Protein Id
M1AUK1
M1DTI8
M1BRJ3
M1C2D9
M0ZQ14
M0ZNL8
M1AGF6
M0ZQ33
M0ZQ39
M1C2E0
M0ZQ38
M1AD88
M1BWS6
M0ZQ18
M1D2J2
M1D2J1
M0ZQ15
M1DLU0
M1ARK1
M0ZQ26
M0ZNK8
M1CT25
M1CN57
M1D2J3
M1B668
M1BK24
M1ANN8
M1B647
M0ZQ24
M0ZQ25
